# Supplementary material for: Behavior of blood plasma glycan features in bladder cancer
Source: PLoS One. 2018 Jul 24;13(7):e0201208. doi: 10.1371/journal.pone.0201208 (PMC6057681; doi:10.1371/journal.pone.0201208)
Supplement: S1 File — (XLSX) [file pone.0201208.s002.xlsx]

## Sheet: Cases and controls
										All Raw Areas																						Normalized to Heavy Glc												Normalized to Heavy GlcNAc
Patient Code	Date of Analysis (MMDDYY)	Case or Control	Gender	Age (yrs)	Time from cancer (Months)	Time to cancer (Months)	CRP Conc. (ng/mL)		Plasma or Serum	Fucose	Heavy Glucose	t-Gal	2-Man	4-Glc	3-Gal	6-Gal	3,4-Gal	2,4-Man	2,6-Man	3,6-Man	3,6-Gal	3,4,6-Man	Heavy GlcNAc	t-GlcNAc	4-GlcNAc	3-GlcNAc	3-GalNAc	3,4-GlcNAc	4,6-GlcNAc	3,6-GalNAc		Fucose	t-Gal	2-Man	4-Glc	3-Gal	6-Gal	3,4-Gal	2,4-Man	2,6-Man	3,6-Man	3,6-Gal	3,4,6-Man	t-GlcNAc	4-GlcNAc	3-GlcNAc	3-GalNAc	3,4-GlcNAc	4,6-GlcNAc
36	100316	Control	m	27			305.608		Plasma	85.279	305.894	100.558	422.53	61.813	58.999	159.584	4.339	100.71	26.585	103.424	11.893	34.606	157.727	54.021	244.041	2.231	29.16	23.147	34.44	3.726		0.278786	0.328735	1.3813	0.202073	0.192874	0.521697	0.0141847	0.329232	0.0869092	0.338104	0.0388795	0.113131	0.342497	1.54724	0.0141447	0.184876	0.146754	0.218352
6	100316	Control	m	65			92.7568		Plasma	96.961	306.637	105.246	534.781	44.177	53.542	192.988	5.383	115.631	34.382	104.888	12.333	41.061	150.92	53.454	303.971	2.246	26.313	37.575	32.612	3.95		0.316208	0.343227	1.74402	0.144069	0.17461	0.62937	0.017555	0.377094	0.112126	0.342059	0.0402202	0.133908	0.354188	2.01412	0.0148821	0.174351	0.248973	0.216088
37	100416	Control	f	63			839.013		Plasma	75.535	292.138	88.778	411.026	60.929	42.719	149.708	8.816	90.939	29.971	78.66	7.3	31.712	150.106	44.12	241.177	2.176	25.046	36.46	28.774	4.168		0.258559	0.303891	1.40696	0.208562	0.146229	0.512456	0.0301775	0.311288	0.102592	0.269256	0.0249882	0.108551	0.293926	1.60671	0.0144964	0.166855	0.242895	0.191691
133	101016	Control	m	49			472.644		Plasma	45.481	244.674	62.641	279.69	32.781	27.09	110.401	5.656	75.404	18.052	57.721	5.264	14.238	116.326	18.21	158.077	1.21	14.528	27.042	13.612	2.122		0.185884	0.256018	1.14311	0.133978	0.110719	0.451217	0.0231165	0.308181	0.0737798	0.23591	0.0215143	0.0581917	0.156543	1.35891	0.0104018	0.12489	0.232467	0.117016
46	101016	Control	f	40			10078.8		Plasma	79.974	248.103	99.334	413.36	65.474	24.466	134.517	6.164	96.77	23.958	58.687	7.78	22.079	120.41	38.48	235.37	1.425	22.788	24.549	27.347	3.182		0.322342	0.400374	1.66608	0.263898	0.0986123	0.542182	0.0248445	0.39004	0.0965647	0.236543	0.0313579	0.0889913	0.319575	1.95474	0.0118346	0.189253	0.203878	0.227116
15	101016	Control	m	45			612.255		Plasma	84.179	206.05	88.67	324.07	75.901	24.453	110.431	8.613	77.242	21.407	52.861	7.31	21.384	95.763	38.151	177.92	2.1	19.498	39.833	26.883	3.039		0.408537	0.430332	1.57277	0.368362	0.118675	0.535943	0.0418005	0.37487	0.103892	0.256545	0.0354768	0.103781	0.39839	1.85792	0.0219291	0.203607	0.415954	0.280724
44	101016	Control	m	63			1320.74		Plasma	73.429	237.394	83.304	306.99	33.212	25.027	101.405	5.168	70.877	17.999	51.041	5.904	30.815	117.87	44.611	174.885	1.892	17.193	31.541	24.879	2.922		0.309313	0.35091	1.29317	0.139902	0.105424	0.427159	0.0217697	0.298563	0.0758191	0.215005	0.02487	0.129805	0.378476	1.48371	0.0160516	0.145864	0.267591	0.211072
67	101016	Control	m	39			1122.35		Plasma	90.937	251.205	94.763	437.118	59.362	35.227	137.162	8.557	80.643	22.083	77.122	7.228	31.15	118.667	42.7	224.339	1.659	22.41	40.316	29.428	3.443		0.362003	0.377234	1.74008	0.236309	0.140232	0.546016	0.0340638	0.321025	0.0879083	0.307008	0.0287733	0.124002	0.35983	1.89049	0.0139803	0.188848	0.339741	0.247988
58	101016	Control	m	56			2526.71		Plasma	88.039	287.468	101.181	442.806	65.598	70.432	144.24	10.005	109.848	24.771	108.122	7.309	37.766	129.196	43.802	253.316	2.089	20.843	35.057	28.088	3.123		0.306257	0.351973	1.54037	0.228192	0.245008	0.50176	0.0348039	0.382123	0.0861696	0.376118	0.0254254	0.131375	0.339035	1.96071	0.0161692	0.161329	0.271347	0.217406
53	101716	Control	f	47			1970.52		Plasma	42.636	166.406	62.686	230.414	45.636	28.511	89.083	5.055	63.324	15.211	54.677	3.524	19.722	92.34	21.818	137.487	1.091	13.995	17.303	13.919	2.396		0.256217	0.376705	1.38465	0.274245	0.171334	0.535335	0.0303775	0.380539	0.091409	0.328576	0.0211771	0.118517	0.236279	1.48892	0.011815	0.151559	0.187384	0.150736
123	101716	Control	f	54			2950.67		Plasma	61.103	248.296	82.342	306.815	61.192	30.496	110.33	6.463	70.564	17.069	60.862	3.043	23.215	122.896	28.665	166.302	1.612	15.364	23.33	18.506	2.912		0.246089	0.331628	1.23568	0.246448	0.122821	0.444349	0.0260294	0.284193	0.0687446	0.245119	0.0122555	0.0934973	0.233246	1.35319	0.0131168	0.125016	0.189835	0.150583
52	101716	Control	f	22			2694.38		Plasma	65.668	210.889	81.264	273.856	71.137	22.137	91.429	8.821	66.111	16.841	46.511	4.315	19.858	110.36	28.341	143.09	1.327	14.126	28.803	20.998	2.182		0.311387	0.38534	1.29858	0.33732	0.10497	0.433541	0.0418277	0.313487	0.0798572	0.220547	0.020461	0.0941633	0.256805	1.29657	0.0120243	0.127999	0.260991	0.190268
78	101916	Control	f	39			1420.69		Plasma	68.107	221.547	82.165	344.424	31.123	28.565	103.675	5.718	78.76	16.463	56.368	6.732	21.811	123.506	33.676	207.822	1.724	16.741	23.77	22.989	2.513		0.307416	0.370869	1.55463	0.14048	0.128934	0.467959	0.0258094	0.3555	0.0743093	0.254429	0.0303863	0.0984486	0.272667	1.68269	0.0139588	0.135548	0.19246	0.186137
98	101916	Control	f	46			3178.98		Plasma	81.043	220.657	105.796	370.052	68.603	24.614	114.185	7.186	89.274	18.31	51.791	9.395	30.071	118.998	37.996	223.39	1.794	18.545	16.664	25.904	2.761		0.36728	0.479459	1.67705	0.310903	0.111549	0.517477	0.0325664	0.404583	0.0829795	0.234713	0.0425774	0.136279	0.319299	1.87726	0.0150759	0.155843	0.140036	0.217684
5	102216	Control	m	48			541.543		Plasma	61.646	203.417	85.78	411.051	35.001	18.024	123.162	3.766	74.837	20.185	44.935	8.193	27	123.96	49.048	227.133	1.876	19.357	31.096	22.618	3.084		0.303052	0.421695	2.02073	0.172065	0.0886062	0.605466	0.0185137	0.367899	0.0992297	0.220901	0.0402769	0.132732	0.395676	1.83231	0.0151339	0.156155	0.250855	0.182462
141	102216	Control	f	62			1155.37		Plasma	39.567	182.39	59.29	227.576	38.716	23.472	83.299	5.579	68.824	16.451	50.085	3.044	21.481	122.307	32.185	147.492	1.619	16.237	19.956	21.148	2.379		0.216936	0.325073	1.24774	0.21227	0.128691	0.456708	0.0305883	0.377345	0.0901968	0.274604	0.0166895	0.117775	0.263149	1.20592	0.0132372	0.132756	0.163163	0.172909
33	102616	Control	f	18			582.565		Plasma	86.427	325.443	105.419	521.311	40.693	25.269	141.599	5.256	93.653	25.331	69.07	2.358	30.924	184.401	64.355	325.041	2.598	25.528	39.63	38.369	4.535		0.265567	0.323925	1.60185	0.125039	0.0776449	0.435096	0.0161503	0.287771	0.0778354	0.212234	0.00724551	0.0950212	0.348995	1.76269	0.0140889	0.138437	0.214912	0.208074
22	102616	Control	m	23			207.245		Plasma	67.465	317.249	104.574	489.657	45.007	27.131	151.21	7.034	97.821	25.55	67.4	3.221	25.351	151.468	36.456	323.001	1.734	23.8	21.865	29.698	3.939		0.212656	0.329628	1.54345	0.141866	0.0855196	0.476629	0.0221719	0.308341	0.0805361	0.212451	0.0101529	0.0799088	0.240685	2.13247	0.011448	0.157129	0.144354	0.196068
86	102616	Control	m	50			798.556		Plasma	63.742	256.813	89.265	385.467	40.651	12.161	115.799	6.783	75.85	21.342	35.143	1.778	21.415	144.775	36.449	263.513	2.965	25.239	49.356	23.751	3.088		0.248204	0.347588	1.50096	0.15829	0.0473535	0.450908	0.0264122	0.295351	0.0831033	0.136843	0.00692333	0.0833875	0.251763	1.82016	0.0204801	0.174333	0.340915	0.164055
138	102616	Control	f	67			1247.99		Plasma	49.473	235.505	83.477	377.559	53.348	19.237	115.435	4.598	75.283	19.747	47.649	3.072	25.135	148.745	39.764	271.654	1.981	22.186	25.77	21.482	3.778		0.210072	0.35446	1.60319	0.226526	0.081684	0.490159	0.019524	0.319666	0.0838496	0.202327	0.0130443	0.106728	0.26733	1.82631	0.0133181	0.149155	0.17325	0.144422
147	102616	Control	f	53			959.29		Plasma	51.286	288.964	100.303	469.638	58.189	14.201	135.104	6.73	101.093	25.966	42.684	2.631	23.629	165.13	42.71	325.661	2.414	23.173	11.686	27.575	3.397		0.177482	0.347112	1.62525	0.201371	0.0491445	0.467546	0.0232901	0.349846	0.0898589	0.147714	0.00910494	0.0817714	0.258645	1.97215	0.0146188	0.140332	0.0707685	0.16699
43	102616	Control	f	51			104.301		Plasma	61.745	337.971	99.483	435.001	35.784	17.097	117.349	5.404	73.395	18.222	46.981	4.508	30.086	182.983	41.185	272.411	2.44	21.84	30.186	23.203	3.117		0.182693	0.294354	1.2871	0.105879	0.0505872	0.347216	0.0159895	0.217164	0.0539159	0.139009	0.0133384	0.0890195	0.225076	1.48872	0.0133346	0.119355	0.164966	0.126804
3	102716	Control	m	46			895.559		Plasma	65.995	252.618	87.077	393.355	127.118	22.126	117.625	11.055	82.031	20.449	47.992	9.161	19.478	145.633	42.09	212.178	1.484	24.901	19.446	27.478	3.68		0.261244	0.344698	1.55711	0.503202	0.0875868	0.465624	0.0437617	0.324723	0.0809483	0.189979	0.0362642	0.0771046	0.289014	1.45694	0.01019	0.170985	0.133527	0.18868
111	110116	Control	f	61			2524.44		Plasma	54.007	216.876	82.821	404.965	61.054	39.68	140.298	9.52	97.851	20.337	77.603	6.16	21.841	110.493	29.522	232.133	1.898	16.743	18.213	23.639	2.847		0.249022	0.381882	1.86727	0.281516	0.182962	0.646904	0.0438961	0.451184	0.0937725	0.357822	0.0284033	0.100707	0.267184	2.10088	0.0171776	0.15153	0.164834	0.213941
76	110716	Control	f	57			1701.95		Plasma	59.865	202.28	92.611	283.486	96.377	28.401	95.94	7.975	59.456	16.131	53.713	6.832	24.403	105.124	27.73	136.968	0.964	17.623	18.849	20.325	2.66		0.295951	0.457836	1.40145	0.476453	0.140404	0.474293	0.0394255	0.293929	0.0797459	0.265538	0.033775	0.12064	0.263784	1.30292	0.00917012	0.16764	0.179303	0.193343
84	112216	Control	f	29			3009.32		Plasma	39.846	160.099	56.233	234.073	21.216	35.603	84.178	6.672	68.399	13.136	59.178	1.403	18.011	80.296	17.128	129.045	1.602	13.034	19.086	18.024	1.56		0.248884	0.351239	1.46205	0.132518	0.222381	0.525787	0.0416742	0.427229	0.0820492	0.369634	0.00876333	0.112499	0.213311	1.60712	0.0199512	0.162324	0.237696	0.224469
120	100616	Control	f	48			830.59		Plasma	68.975	319.706	106.482	417.486	45.083	31.523	143.935	10.528	98.944	28.016	76.646	8.194	31.799	156.709	42.663	224.061	2.825	27.201	24.622	37.14	3.447		0.215745	0.333062	1.30584	0.141014	0.0986	0.450211	0.0329303	0.309484	0.0876305	0.239739	0.0256298	0.0994633	0.272243	1.42979	0.018027	0.173577	0.157119	0.237
75	100616	Control	m	39			3194.69		Plasma	110.82	328.958	109.56	487.514	52.031	61.981	170.721	10.866	108.309	32.738	113.039	8.552	38.388	159.748	48.733	267.616	2.959	29.78	68.189	36.906	4.645		0.336882	0.333052	1.48199	0.158169	0.188416	0.518975	0.0330316	0.329249	0.0995203	0.343627	0.0259972	0.116696	0.305062	1.67524	0.0185229	0.186419	0.426854	0.231026
139	100616	Control	m	56			2315.69		Plasma	74.507	250.935	92.912	354.671	47.374	48.009	121.907	11.272	92.136	24.829	84.42	6.772	42.575	130.193	43.114	181.957	3.646	20.901	59.848	35.328	3.893		0.296918	0.370263	1.4134	0.18879	0.19132	0.485811	0.04492	0.367171	0.0989459	0.336422	0.0269871	0.169665	0.331155	1.39759	0.0280046	0.160539	0.459687	0.271351
10	100616	Control	f	32			3267.06		Plasma	56.695	228.844	83.995	369.455	54.253	59.791	131.376	12.253	107.194	27.095	98.394	2.208	33.453	133.278	36.1	231.475	2.195	19.512	40.155	30.952	3.606		0.247745	0.36704	1.61444	0.237074	0.261274	0.574085	0.053543	0.468415	0.118399	0.429961	0.00964849	0.146183	0.270862	1.73678	0.0164693	0.146401	0.301288	0.232236
77	102716	NED	m	68	22		2522.89		Plasma	73.525	257.632	89.479	407.569	38.592	15.729	120.372	5.155	70.485	17.75	38.603	11.561	22.468	131.979	41.141	201.725	2.155	21.199	31.384	24.308	3.608		0.285388	0.347313	1.58198	0.149795	0.0610522	0.467225	0.0200092	0.273588	0.0688967	0.149838	0.0448741	0.0872097	0.311724	1.52846	0.0163284	0.160624	0.237795	0.184181
146	111716	NED	m	77	11		983.211		Plasma	51.32	178.359	87.689	392.922	35.294	29.465	133.891	7.811	118.509	26.654	66.33	2.165	29.834	115.933	52.519	266.076	2.71	24.178	37.085	36.808	4.218		0.287734	0.491643	2.20298	0.197882	0.165201	0.750683	0.0437937	0.664441	0.14944	0.37189	0.0121384	0.167269	0.453012	2.29508	0.0233756	0.208551	0.319883	0.317494
112	110716	NED	m	77			3311.6		Plasma	55.314	215.377	88.936	433.748	58.354	17.837	154.431	8.468	127.99	30.797	49.011	0.829	25.899	114.249	39.234	282.381	2.023	19.276	29.234	29.837	2.888		0.256824	0.412932	2.0139	0.270939	0.0828176	0.717026	0.0393171	0.59426	0.142991	0.227559	0.00384906	0.12025	0.343408	2.47163	0.0177069	0.168719	0.25588	0.261158
60	101916	NED	m	57	6		2364.21		Plasma	84.64	223.33	102.726	486.882	53	33.906	162.76	8.839	123.192	29.123	74.871	7.818	36.281	115.221	45.831	289.716	1.846	17.972	27.522	27.95	2.734		0.378991	0.459974	2.1801	0.237317	0.15182	0.728787	0.0395782	0.551614	0.130403	0.335248	0.0350065	0.162455	0.397766	2.51444	0.0160214	0.155979	0.238863	0.242577
145	101016	NED	m	85	7		632.487		Plasma	52.221	221.129	88.914	321.953	32.396	39.987	120.071	5.623	85.764	26.008	68.764	5.732	26.973	115.849	38.306	192.432	1.432	18.93	25.439	21.434	2.936		0.236156	0.402091	1.45595	0.146503	0.180831	0.542991	0.0254286	0.387846	0.117615	0.310968	0.0259215	0.121979	0.330655	1.66106	0.0123609	0.163402	0.219588	0.185017
113	101916	NED	m	85			3172.12		Plasma	75.047	207.129	91.453	398.885	53.644	26.717	125.605	8.168	95.224	25.128	58.206	8.196	33	126.508	40.312	248.883	1.648	15.501	27.731	22.328	2.679		0.36232	0.441527	1.92578	0.258988	0.128987	0.60641	0.0394344	0.459733	0.121316	0.281013	0.0395695	0.159321	0.318652	1.96733	0.0130268	0.12253	0.219204	0.176495
41	110116	NED	m	66	1.5		473.466		Plasma	57.877	225.164	67.203	390.128	423.138	38.88	128.133	32.655	88.299	21.935	71.526	5.111	17.75	122.375	35.551	224.277	1.85	19.323	21.799	22.054	3.618		0.257044	0.298462	1.73264	1.87924	0.172674	0.569065	0.145028	0.392154	0.0974179	0.317662	0.022699	0.0788314	0.290509	1.8327	0.0151175	0.1579	0.178133	0.180217
100	101916	NED	m	67	8		2463.93		Plasma	78.539	211.322	81.728	350.612	29.248	29.788	109.371	5.059	73.517	15.309	61.235	7.58	33.064	116.038	46.113	194.809	1.935	17.869	31.232	21.852	2.747		0.371656	0.386746	1.65914	0.138405	0.14096	0.517556	0.0239398	0.347891	0.0724439	0.289771	0.0358694	0.156463	0.397396	1.67884	0.0166756	0.153993	0.269153	0.188318
129	110716	NED	m	82			1783.71		Plasma	76.557	249.377	90.346	356.812	35.032	24.714	125.05	5.085	82.385	22.401	63.643	6.295	36.404	123.369	48.671	184.604	2.029	18.328	28.612	26.781	2.979		0.306993	0.362287	1.43081	0.140478	0.099103	0.50145	0.0203908	0.330363	0.0898279	0.255208	0.0252429	0.14598	0.394516	1.49636	0.0164466	0.148562	0.231922	0.21708
101	101716	NED	m	68	37.5		2452.48		Plasma	87.428	286.137	94.519	444.037	34.278	36.608	144.992	7.614	102.676	25.068	72.881	4.207	40.474	140.784	49.802	259.475	2.342	17.867	35.086	29.425	3.28		0.305546	0.330328	1.55183	0.119796	0.127939	0.506722	0.0266096	0.358835	0.0876084	0.254707	0.0147027	0.14145	0.353748	1.84307	0.0166354	0.126911	0.249219	0.209008
115	102716	NED	m	68	12		163.845		Plasma	76.646	248.355	95.199	451.318	37.182	21.44	137.299	7.859	92.534	25.283	46.649	9.994	26.009	128.076	37.325	246.743	2.428	24.875	45.932	27.389	3.206		0.308615	0.383318	1.81723	0.149713	0.086328	0.552834	0.0316442	0.372588	0.101802	0.187832	0.0402408	0.104725	0.291429	1.92654	0.0189575	0.194221	0.358631	0.21385
93	112216	NED	f	58			144.641		Plasma	36.665	212.498	67.061	282.708	23.353	27.682	101.848	3.69	78.268	16.154	57.459	2.083	22.741	123.365	29.169	172.022	0.874	15.698	14.028	15.984	2.274		0.172543	0.315584	1.3304	0.109898	0.130269	0.479289	0.0173649	0.368323	0.0760195	0.270398	0.00980245	0.107017	0.236445	1.39441	0.00708467	0.127248	0.113711	0.129567
102	111716	NED	m	87	6		1180.3		Plasma	46.371	149.023	65.517	265.985	23.841	30.296	92.644	4.298	63.878	15.121	56.599	6.969	28.565	87.186	31.957	146.599	1.391	15.544	25.116	17.958	2.577		0.311167	0.439644	1.78486	0.159982	0.203297	0.621676	0.0288412	0.428645	0.101468	0.3798	0.0467646	0.191682	0.366538	1.68145	0.0159544	0.178286	0.288074	0.205973
116	110916	NED	m	98			3249.94		Plasma	48.253	177.143	76.187	307.189	27.445	24.425	101.683	9.908	96.127	21.426	51.417	4.429	28.275	105.524	31.737	212.851	1.994	18.666	44.126	20.388	3.218		0.272396	0.430088	1.73413	0.154931	0.137883	0.574016	0.0559322	0.542652	0.120953	0.290257	0.0250024	0.159617	0.300756	2.01709	0.0188962	0.176889	0.418161	0.193207
134	112216	NED	m	82		27	761.524		Plasma	71.193	201.068	87.383	384.244	27.971	36.228	117.936	4.78	79.821	20.023	81.167	1.365	48.785	99.656	68.397	178.239	1.866	17.73	17.281	34.224	2.554		0.354074	0.434594	1.91102	0.139112	0.180178	0.586548	0.0237731	0.396985	0.0995832	0.403679	0.00678875	0.242629	0.686331	1.78854	0.0187244	0.177912	0.173407	0.343421
68	100616	NED	m	72			1149.64		Plasma	96.333	285.935	139.677	679.096	44.127	71.748	234.649	14.79	177.458	43.53	143.48	2.504	60.117	140.639	54.033	414.023	4.224	33.901	88.461	42.691	5.886		0.336905	0.488492	2.375	0.154325	0.250924	0.820638	0.051725	0.620624	0.152237	0.501792	0.00875724	0.210247	0.384196	2.94387	0.0300343	0.24105	0.628993	0.30355
64	110116	NED	m	73	12		934.696		Plasma	64.628	235.524	74.443	395.322	75.891	36.878	135.613	14.634	96.278	22.486	66.476	5.48	19.348	116.908	22.151	237.186	2.285	18.465	47.279	19.244	3.678		0.274401	0.316074	1.67848	0.322222	0.156579	0.575793	0.0621338	0.408782	0.0954722	0.282247	0.0232673	0.0821487	0.189474	2.02883	0.0195453	0.157945	0.404412	0.164608
28	100316	NED	m	80	3		159.465		Plasma	83.741	228.41	87.135	415.661	64.622	67.847	153.675	7.07	77.158	25.206	104.062	10.723	40.304	133.854	49.918	212.292	1.888	24.947	38.257	27.451	4.329		0.366626	0.381485	1.8198	0.282921	0.29704	0.672803	0.0309531	0.337805	0.110354	0.455593	0.0469463	0.176455	0.372929	1.586	0.0141049	0.186375	0.285811	0.205082
72	112216	NED	m	78	2		1042.51		Plasma	55.133	174.516	82.259	326.74	29.377	50.24	117.006	7.7	88.522	21.189	81.786	1.694	38.585	94.532	40.671	186.609	2.045	13.731	30.186	23.74	2.488		0.315919	0.471355	1.87226	0.168334	0.287882	0.67046	0.044122	0.507243	0.121416	0.468645	0.00970685	0.221097	0.430235	1.97403	0.0216329	0.145252	0.31932	0.251132
128	100416	NED	m	74	13		716.041		Plasma	74.821	322.4	93.725	486.996	47.974	43.618	177.999	8.452	119.893	37.102	90.005	6.423	27.084	158.909	42.528	302.552	2.495	27.925	33.428	30.959	5.012		0.232075	0.29071	1.51053	0.148803	0.135292	0.552106	0.0262159	0.371877	0.115081	0.279172	0.0199225	0.0840074	0.267625	1.90393	0.0157008	0.17573	0.210359	0.194822
99	102616	NED	m	79	10.5		528.045		Plasma	67.447	274.935	106.199	544.95	64.269	28.057	166.994	4.505	105.489	25.372	72.994	0.611	43.376	177.209	59.826	396.563	4.11	25.753	34.652	30.928	4.83		0.24532	0.386269	1.9821	0.233761	0.10205	0.607394	0.0163857	0.383687	0.0922836	0.265495	0.00222234	0.157768	0.337601	2.23783	0.023193	0.145326	0.195543	0.174528
55	101016	NED	m	67			240.324		Plasma	79.874	270.386	94.205	377.482	37.102	46.302	122.94	6.539	74.335	19.781	77.369	7.336	36.928	132.175	45.858	200.333	2.23	18.157	35.604	26.63	3.668		0.295407	0.348409	1.39609	0.137219	0.171244	0.454683	0.0241839	0.274922	0.0731584	0.286143	0.0271316	0.136575	0.346949	1.51566	0.0168716	0.137371	0.26937	0.201475
124	111516	NED	m	75	14		1336.97		Plasma	57.025	182.632	75.961	339.118	26.736	32.645	110.767	4.889	74.113	18.467	65.266	5.904	33.9	118.477	41.297	193.937	2.31	20.644	28.47	22.706	3.979		0.31224	0.415924	1.85684	0.146393	0.178747	0.606504	0.0267697	0.405805	0.101116	0.357363	0.0323273	0.185619	0.348566	1.63692	0.0194975	0.174245	0.2403	0.191649
32	112216	NED	f	47	33.5		295.914		Plasma	44.58	172.262	80.583	308.121	29.212	19.751	110.028	6.082	77.182	22.01	44.976	2.981	21.543	84.993	21.437	159.879	1.452	14.26	21.359	20.562	2.3		0.258792	0.467793	1.78868	0.169579	0.114657	0.638725	0.0353067	0.44805	0.12777	0.261091	0.017305	0.12506	0.252221	1.88108	0.0170838	0.167779	0.251303	0.241926
105	110116	NED	m	60			1678.26		Plasma	80.644	270.507	99.468	509.475	60.277	43.735	160.452	9.388	118.064	25.6	88.747	4.992	24.155	124.03	43.295	286.711	2.641	19.973	37.864	27.219	3.475		0.298122	0.36771	1.88341	0.22283	0.161678	0.593153	0.0347052	0.436455	0.0946371	0.328077	0.0184542	0.0892953	0.349069	2.31163	0.0212932	0.161034	0.305281	0.219455
130	101016	NED	m	75	9		334.845		Plasma	68.272	163.56	74.165	289.494	193.68	19.561	99.59	13.4	67.719	18.152	44.155	6.273	23.789	76.61	40.897	161.364	1.704	17.233	29.584	20.576	2.659		0.417413	0.453442	1.76996	1.18415	0.119595	0.60889	0.0819271	0.414032	0.110981	0.269962	0.0383529	0.145445	0.533834	2.1063	0.0222425	0.224945	0.386164	0.268581
1	110516	NED	m	88			264.586		Plasma	41.067	190.486	71.714	295.776	42.379	15.249	100.028	3.785	67.931	16.737	45.119	1.53	19.838	109.627	34.654	175.833	1.551	13.834	17.006	19.048	2.309		0.215591	0.376479	1.55274	0.222478	0.0800531	0.52512	0.0198702	0.356619	0.0878647	0.236863	0.00803209	0.104144	0.316108	1.60392	0.014148	0.126192	0.155126	0.173753
125	100416	NED	f	77			2406.13		Plasma	108.139	299.785	110.698	562.044	64.018	122.236	217.945	19.521	157.36	39.743	166.258	4.889	37.397	144.893	50.251	390.307	4.287	31.853	101.323	38.453	6.337		0.360722	0.369258	1.87482	0.213546	0.407746	0.727004	0.0651167	0.52491	0.132572	0.554591	0.0163084	0.124746	0.346815	2.69376	0.0295874	0.219838	0.699295	0.265389
140	101716	NED	m	74	4.5		1592.26		Plasma	90.702	208.648	84.638	398.763	45.154	55.236	146.746	11.808	103.803	26.239	89.242	3.088	29.226	118.687	35.452	226.687	3.028	21.052	57.933	24.948	3.15		0.434713	0.40565	1.91118	0.216412	0.264733	0.703319	0.0565929	0.497503	0.125757	0.427716	0.0148	0.140073	0.298702	1.90996	0.0255125	0.177374	0.488116	0.2102
94	100316	NED	m	84	12	10	467.204		Plasma	82.886	272.502	90.723	421.88	54.498	49.853	159.547	6.133	97.522	30.537	94.361	9.008	31.16	134.612	49.526	239.443	2.049	21.374	40.455	27.533	4.315		0.304167	0.332926	1.54817	0.199991	0.182945	0.585489	0.0225063	0.357876	0.112062	0.346276	0.0330566	0.114348	0.367917	1.77876	0.0152215	0.158782	0.30053	0.204536
71	100316	NED	m	71	32		92.3373		Plasma	71.732	268.761	83.419	335.093	43.876	69.311	137.361	7.692	79.07	21.008	101.573	5.129	23.22	136.368	30.981	182.817	2.218	21.164	42.488	19.688	4.003		0.266899	0.310384	1.24681	0.163253	0.257891	0.51109	0.0286202	0.294202	0.0781661	0.377931	0.0190839	0.0863965	0.227187	1.34062	0.0162648	0.155198	0.311569	0.144374
122	110516	NED	m	70	34		528.624		Plasma	67.341	228.236	101.959	507.26	49.739	52.374	170.93	6.334	108.683	26.924	103.417	2.643	32.397	111.304	45.408	298.696	1.823	25.894	30.78	28.045	4.716		0.29505	0.446726	2.22252	0.217928	0.229473	0.748918	0.027752	0.476187	0.117966	0.453114	0.0115801	0.141945	0.407964	2.68361	0.0163786	0.232642	0.27654	0.251968
35	100416	NED	f	77		36	1702.18		Plasma	39.527	278.259	73.905	301.071	26.805	32.541	117.756	7.566	88.593	22.085	65.612	4.158	24.07	149.718	28.011	192.858	1.478	21.143	15.408	21.321	3.98		0.142051	0.265598	1.08198	0.0963311	0.116945	0.423188	0.0271905	0.318383	0.0793685	0.235795	0.0149429	0.0865021	0.187092	1.28814	0.00987189	0.141219	0.102913	0.142408
56	110916	NED	m	76	1		2052.34		Plasma	62.312	176.634	83.328	418.376	47.343	23.107	128.934	9.746	106.923	28.482	54.106	6.809	24.738	96.405	34.774	271.836	2.612	19.513	42.583	24.555	4.706		0.352775	0.471755	2.3686	0.268029	0.130819	0.72995	0.0551762	0.605336	0.161249	0.306317	0.0385486	0.140052	0.360707	2.81973	0.027094	0.202407	0.441709	0.254707
127	102216	NED	m	68	6		3409.93		Plasma	85.231	228.419	94.189	466.713	70.062	45.46	159.755	13.64	120.217	31.042	95.65	6.465	37.21	125.259	45.759	256.508	2.535	21.824	46.97	34.604	3.849		0.373134	0.412352	2.04323	0.306726	0.19902	0.699395	0.0597148	0.5263	0.135899	0.418748	0.0283032	0.162902	0.365315	2.04782	0.0202381	0.174231	0.374983	0.27626
121	111716	NED	m	75	22	8	980.776		Plasma	51.485	156.448	81.731	409.45	46.049	27.328	136.923	7.561	96.904	24.387	68.275	7.408	30.251	97.745	34.347	233.349	1.711	19.067	37.527	22.511	2.745		0.329087	0.522416	2.61716	0.294341	0.174678	0.875198	0.0483292	0.619401	0.155879	0.436407	0.0473512	0.193361	0.351394	2.38732	0.0175047	0.195069	0.383928	0.230303
144	101716	NED	m	67			473.323		Plasma	60.125	192.475	74.725	281.774	43.381	23.409	93.832	6.653	59.375	16.834	50.336	6.546	21.827	114.565	28.656	151.71	2.202	12.729	27.182	14.712	2.2		0.312378	0.388232	1.46395	0.225385	0.121621	0.487502	0.0345655	0.308482	0.0874607	0.26152	0.0340096	0.113402	0.250129	1.32423	0.0192205	0.111107	0.237263	0.128416
69	111516	NED	m	85	22	3	1854.71		Plasma	70.497	178.318	84.583	390.391	40.61	23.088	129.793	6.322	83.999	23.447	58.242	6.531	22.153	105.945	30.536	230.292	2.649	20.199	46.355	22.188	3.947		0.395344	0.474338	2.1893	0.227739	0.129477	0.727874	0.0354535	0.471063	0.13149	0.326619	0.0366256	0.124233	0.288225	2.17369	0.0250035	0.190656	0.437538	0.209429
126	100616	NED	m	66			545.849		Plasma	48.517	277.315	84.784	372.003	55.535	57.606	130.499	10.066	105.321	30.096	102.796	6.726	26.949	162.091	39.761	246.557	2.436	25.076	40.433	27.857	5.025		0.174953	0.305732	1.34145	0.20026	0.207728	0.47058	0.0362981	0.379788	0.108526	0.370683	0.024254	0.0971783	0.2453	1.5211	0.0150286	0.154703	0.249446	0.17186
38	100616	NED	m	81	25		1732.32		Plasma	83.401	300.548	87.44	457.773	52.556	54.531	165.214	14.353	107.249	30.359	108.049	8.367	43.155	163.39	52.492	254.507	3.574	22.655	60.723	33.137	3.799		0.277496	0.290935	1.52313	0.174867	0.181439	0.549709	0.0477561	0.356845	0.101012	0.359507	0.0278391	0.143588	0.321268	1.55767	0.021874	0.138656	0.371645	0.202809
18	111716	NED	m	84			3027.81		Plasma	62.25	219.244	71.821	321.544	24.951	37.866	110.337	9.261	87.406	22.827	71.906	3.707	28.944	121.031	40.588	191.592	2.231	14.105	44.902	23.585	2.762		0.28393	0.327585	1.4666	0.113805	0.172712	0.503261	0.0422406	0.39867	0.104117	0.327972	0.0169081	0.132017	0.335352	1.583	0.0184333	0.11654	0.370996	0.194867
82	101016	NED	m	68			709.938		Plasma	76.05	266.845	85.565	330.092	36.14	44.36	117.782	7.081	73.773	20.277	73.765	6.043	27.201	131.27	35.648	180.634	1.922	17.127	32.8	26.33	3.223		0.284997	0.320654	1.23702	0.135434	0.166239	0.441387	0.026536	0.276464	0.0759879	0.276434	0.0226461	0.101936	0.271562	1.37605	0.0146416	0.130472	0.249867	0.200579
61	110116	NED	m	53			390.146		Plasma	79.579	230.283	93.709	421.73	41.129	39.387	124.172	10.63	81.433	21.93	72.474	4.852	32.84	111.462	38.282	223.783	2.712	20.285	49.625	27.063	4.334		0.34557	0.40693	1.83136	0.178602	0.171037	0.539215	0.0461606	0.353621	0.0952307	0.314717	0.0210697	0.142607	0.343453	2.00771	0.0243312	0.18199	0.445219	0.2428
109	111516	NED	m	62			691.807		Plasma	80.633	185.226	93.774	375.798	29.711	14.922	112.932	6.458	85.023	23.624	36.403	7.416	28.667	91.247	38.172	198.619	2.427	14.28	35.167	24.524	1.962		0.435322	0.506268	2.02886	0.160404	0.080561	0.609698	0.0348655	0.459023	0.127541	0.196533	0.0400376	0.154768	0.418337	2.17672	0.0265981	0.156498	0.385404	0.268765
85	110516	NED	m	67	10	6	3171.05		Plasma	89.752	231.021	105.688	554.172	39.781	43.465	186.223	9.753	127.866	37.878	103.919	4.486	35.331	119.821	58.347	322.745	2.297	27.834	58.462	37.592	4.371		0.388501	0.457482	2.39879	0.172196	0.188143	0.806087	0.0422169	0.553482	0.163959	0.449825	0.0194181	0.152934	0.486951	2.69356	0.0191703	0.232297	0.487911	0.313735
4	110716	NED	m	81			1606.08		Plasma	66.607	251.721	76.259	371.126	41.208	12.78	119.986	7.027	77.416	23.673	40.246	6.281	22.052	130.413	41.624	187.226	2.301	14.766	42.953	23.202	2.65		0.264606	0.30295	1.47435	0.163705	0.0507705	0.476663	0.0279158	0.307547	0.0940446	0.159883	0.0249522	0.0876049	0.319171	1.43564	0.0176439	0.113225	0.329361	0.177912
2	111716	NED	m	84	24.5		158.744		Plasma	42.157	176.811	75.571	299.645	28.508	38.391	103.234	4.626	87.862	20.42	65.427	1.685	39.966	116.888	49.047	189.625	1.782	19.31	18.066	26.229	2.762		0.23843	0.427411	1.69472	0.161234	0.21713	0.583866	0.0261635	0.496926	0.115491	0.370039	0.00952995	0.226038	0.419607	1.62228	0.0152454	0.165201	0.154558	0.224394
149	100316	NED	m	82			564.434		Plasma	63.739	240.582	69.678	348.181	37.715	72.482	163.318	7.131	113.42	30.893	112.376	8.258	12.321	128.292	16.8	222.399	2.267	19.447	52.231	17.258	3.551		0.264937	0.289623	1.44724	0.156766	0.301278	0.678845	0.0296406	0.47144	0.128409	0.467101	0.0343251	0.0512133	0.130951	1.73354	0.0176706	0.151584	0.407126	0.134521
59	100416	NED	m	71		7.5	2266.29		Plasma	91.559	309.749	101.174	564.237	59.981	30.881	196.049	9.147	120.431	38.25	78.732	9.115	33.146	155.741	62.421	356.957	3.276	31.579	57.963	41.83	5.33		0.295591	0.326632	1.82159	0.193644	0.0996969	0.632929	0.0295304	0.388802	0.123487	0.25418	0.0294271	0.107009	0.4008	2.29199	0.0210349	0.202766	0.372176	0.268587
96	112216	NED	m	84			2895.78		Plasma	56.098	174.084	80.76	318.259	32.749	21.829	106.637	6.783	75.908	22.09	52.269	1.785	40.153	86.97	43.268	157.905	2.093	14.8	21.585	27.497	2.262		0.322247	0.463914	1.82819	0.188122	0.125393	0.612561	0.0389639	0.436042	0.126893	0.300252	0.0102537	0.230653	0.497505	1.81563	0.0240658	0.170174	0.248189	0.316166
118	102216	NED	m	87	12.5		2666.36		Plasma	91.793	240.087	115.487	568.374	50.794	23.892	162.44	7.725	119.651	35.751	66.328	7.664	46.191	128.384	73.956	319.081	2.925	26.067	41.738	41.52	3.664		0.382332	0.481021	2.36737	0.211565	0.0995139	0.676588	0.0321758	0.498365	0.148909	0.276267	0.0319218	0.192393	0.576053	2.48536	0.0227832	0.203039	0.325103	0.323405
40	111716	NED	m	74			4740.05		Plasma	54.452	185.348	79.108	365.87	53.188	41.015	126.855	11.868	111.016	29.844	72.311	3.325	36.981	107.697	48.096	213.12	2.507	15.477	36.219	28.669	3.413		0.293783	0.426808	1.97396	0.286963	0.221286	0.684415	0.0640309	0.59896	0.161016	0.390136	0.0179392	0.199522	0.446586	1.97889	0.0232783	0.143709	0.336305	0.266201
27	111516	NED	m	86	8		6895.97		Plasma	90.932	173.365	96.784	467.523	32.729	18.242	153.574	6.292	112.558	32.259	51.92	10.928	31.138	105.449	52.031	288.367	3.132	24.67	58.702	31.232	4.206		0.524512	0.558267	2.69676	0.188787	0.105223	0.885842	0.0362934	0.649254	0.186076	0.299484	0.0630346	0.179609	0.493423	2.73466	0.0297016	0.233952	0.556686	0.296181
42	110516	NED	m	82	2.5		6466.22		Plasma	48.736	222.295	66.411	337.74	24.163	28.56	133.803	7.702	113.495	31.547	60.092	4.288	12.1	120.766	20.671	257.553	1.788	14.905	35.835	19.875	3.871		0.21924	0.298752	1.51933	0.108698	0.128478	0.601916	0.0346477	0.51056	0.141915	0.270325	0.0192897	0.0544322	0.171166	2.13266	0.0148055	0.12342	0.296731	0.164574
135	112316	NED	m	68			3868.82		Plasma	42.34	187.303	56.324	256.563	21.345	48.376	100.132	6.391	79.782	17.246	74.061	4.098	16.127	99.556	18.879	159.838	1.058	14.849	25.138	16.658	2.793		0.226051	0.300711	1.36978	0.11396	0.258277	0.534599	0.0341212	0.425952	0.0920754	0.395407	0.021879	0.0861011	0.189632	1.60551	0.0106272	0.149152	0.252501	0.167323
152	100416	NED	m	45	2		5288.97		Plasma	90.056	328.31	101.29	569.41	163.656	25.456	191.541	19.002	118.503	36.109	74.273	7.116	29.457	146.999	47.95	331.284	2.525	27.702	55.326	33.443	4.116		0.274302	0.308519	1.73437	0.49848	0.0775365	0.583415	0.0578782	0.360948	0.109984	0.226228	0.0216746	0.0897231	0.326193	2.25365	0.017177	0.18845	0.37637	0.227505
13	101716	NED	m	78			10616.4		Plasma	73.734	209.15	84.415	275.139	35.286	24.378	91.63	4.96	65.911	17.792	46.204	6.161	35.435	109.639	43.931	150.592	1.629	14.905	29.014	18.828	2.461		0.352541	0.40361	1.31551	0.168711	0.116557	0.438107	0.023715	0.315137	0.0850681	0.220913	0.0294573	0.169424	0.400688	1.37353	0.0148579	0.135946	0.264632	0.171727
66	102716	NED	m	85	9.5		10412.8		Plasma	67.869	239.536	81.948	394.077	35.631	16.756	117.98	6.342	78.437	21.339	36.116	13.195	25.73	123.575	38.962	220.559	1.716	16.214	34.792	21.235	2.743		0.283335	0.342111	1.64517	0.14875	0.0699519	0.492536	0.0264762	0.327454	0.0890847	0.150775	0.0550857	0.107416	0.31529	1.78482	0.0138863	0.131208	0.281546	0.171839
90	112216	NED	m	77	7.5	4.5	6171.46		Plasma	61.6925	172.557	80.8185	365.339	46.528	38.146	126.383	5.881	90.973	23.356	61.8745	5.413	24.9155	88.8365	35.321	211.555	2.442	17.06	33.0755	22.3795	2.819		0.35752	0.468358	2.11721	0.269638	0.221063	0.732416	0.0340815	0.527206	0.135352	0.358574	0.0313693	0.14439	0.397596	2.38139	0.0274887	0.192038	0.372319	0.251918
119	110716	NED	m	66			318.121		Plasma	42.454	186.094	53.291	241.581	23.431	22.611	98.481	5.1	69.726	17.469	49.287	5.553	14.102	97.023	19.117	124.452	1.41	13.617	24.392	15.266	2.391		0.228132	0.286366	1.29817	0.125909	0.121503	0.5292	0.0274055	0.374682	0.0938719	0.26485	0.0298398	0.0757789	0.197036	1.28271	0.0145326	0.140348	0.251404	0.157344
19	112316	NED	m	72	7		420.868		Plasma	43.858	184.354	54.271	221.085	36.031	35.204	73.653	6.816	56.121	13.724	60.942	2.649	22.978	90.517	30.625	109.649	0.896	13.861	24.394	17.884	3.049		0.237901	0.294385	1.19924	0.195445	0.190959	0.399519	0.0369723	0.30442	0.0744437	0.330571	0.0143691	0.124641	0.338334	1.21136	0.00989869	0.153131	0.269496	0.197576
107	112216	NED	m	65	50		233.086		Plasma	44.29	192.51	64.311	271.505	32.064	8.754	85.818	3.727	53.683	14.895	23.974	4.792	17.21	86.467	25.709	125.661	0.854	11.691	10.402	18.462	1.87		0.230066	0.334066	1.41034	0.166558	0.045473	0.445785	0.01936	0.278858	0.0773726	0.124534	0.0248922	0.089398	0.297327	1.45328	0.0098766	0.135208	0.1203	0.213515
45	110116	NED	f	55	23		6052.3		Plasma	63.078	204.289	100.404	514.044	69.251	52.802	160.101	9.401	121.84	24.717	108.077	0.927	32.717	120.74	52.586	327.405	2.601	22.733	23.069	37.004	3.755		0.308768	0.49148	2.51626	0.338985	0.258467	0.783699	0.0460181	0.59641	0.12099	0.52904	0.00453769	0.160151	0.435531	2.71165	0.0215422	0.188281	0.191063	0.306477
88	100616	NED	m	82			23203.3		Plasma	122.775	336.425	117.651	631.332	77.829	51.646	258.792	20.983	209.606	62.105	117.393	7.374	50.284	157.767	58.306	401.026	5.26	31.007	122.667	43.327	5.595		0.36494	0.349709	1.87659	0.231341	0.153514	0.769241	0.0623705	0.623039	0.184603	0.348943	0.0219187	0.149466	0.36957	2.54189	0.0333403	0.196537	0.77752	0.274627
48	100416	NED	m	68	3		47964.2		Plasma	93.693	365.444	120.772	621.294	84.46	46.639	254.035	13.345	224.313	55.794	104.086	4.493	33.488	181.825	55.266	463.828	2.922	27.349	83.881	41.303	4.863		0.256381	0.33048	1.70011	0.231116	0.127623	0.695141	0.0365172	0.61381	0.152675	0.284821	0.0122946	0.0916365	0.303952	2.55096	0.0160704	0.150414	0.461328	0.227158
91	110116	NED	m	81			32181.6		Plasma	113.599	289.241	138.082	698.678	36.504	45.56	215.965	8.107	126.475	34.88	113.717	4.127	43.518	137.6	60.873	368.345	3.062	27.76	77.613	37.68	4.215		0.392749	0.477394	2.41556	0.126206	0.157516	0.746661	0.0280285	0.437265	0.120591	0.393157	0.0142684	0.150456	0.442391	2.67693	0.0222529	0.201744	0.564048	0.273837
29	110716	NED	m	88	11		9154.51		Plasma	92.118	217.662	105.097	516.256	58.68	22.175	165.011	10.077	122.448	35.924	59.193	9.825	37.706	100.119	64.499	292.405	2.838	26.475	50.156	35.369	3.301		0.423216	0.482845	2.37182	0.269592	0.101878	0.758107	0.0462966	0.56256	0.165045	0.271949	0.0451388	0.173232	0.644223	2.92057	0.0283463	0.264435	0.500964	0.35327
31	110516	NED	m	72	23		9827.29		Plasma	107.388	241.457	139.088	656.963	58.805	17.811	210.052	9.081	131.912	40.301	66.896	7.868	48.933	120.478	81.207	391.637	3.4	34.564	59.798	48.293	4.429		0.44475	0.576036	2.72083	0.243542	0.0737647	0.869935	0.0376092	0.546317	0.166908	0.277051	0.0325855	0.202657	0.67404	3.25069	0.0282209	0.286891	0.49634	0.400845
106	110716	NED	m	77			5702.77		Plasma	55.314	215.377	88.936	433.748	58.354	17.837	154.431	8.468	127.99	30.797	49.011	0.829	25.899	114.249	39.234	282.381	2.023	19.276	29.234	29.837	2.888		0.256824	0.412932	2.0139	0.270939	0.0828176	0.717026	0.0393171	0.59426	0.142991	0.227559	0.00384906	0.12025	0.343408	2.47163	0.0177069	0.168719	0.25588	0.261158
73	110516	NED	m	73		11	14197		Plasma	66.072	195.999	69.816	321.71	35.828	46.406	121.128	12.397	107.528	28.395	83.578	1.022	27.21	121.032	36.207	228.39	2.76	16.048	71.647	23.859	3.415		0.337104	0.356206	1.64139	0.182797	0.236767	0.618003	0.0632503	0.548615	0.144873	0.426421	0.00521431	0.138827	0.299152	1.88702	0.0228039	0.132593	0.591967	0.19713
81	100316	NED	m	60			1323.56		Plasma	95.245	256.883	97.14	416.277	32.129	47.236	148.28	3.438	81.564	22.284	91.688	15.191	30.217	131.809	59.247	223.272	2.45	21.375	41.272	29.46	3.405		0.370772	0.378149	1.62049	0.125073	0.183881	0.577228	0.0133835	0.317514	0.0867477	0.356925	0.0591359	0.117629	0.449491	1.69391	0.0185875	0.162166	0.31312	0.223505
34	110116	NED	m	53	12		1184.93		Plasma	79.579	230.283	93.709	421.73	41.129	39.387	124.172	10.63	81.433	21.93	72.474	4.852	32.84	111.462	38.282	223.783	2.712	20.285	49.625	27.063	4.334		0.34557	0.40693	1.83136	0.178602	0.171037	0.539215	0.0461606	0.353621	0.0952307	0.314717	0.0210697	0.142607	0.343453	2.00771	0.0243312	0.18199	0.445219	0.2428
80	110516	Cancer (NMIBC)	m	71			349.146		Plasma	55.989	221.104	65.056	289.965	42.545	19.99	99.657	9.227	69.253	20.574	47.037	4.621	17.401	115.895	26.674	176.705	2.033	15.448	33.387	18.767	3.443		0.253225	0.294233	1.31144	0.192421	0.0904099	0.450725	0.0417315	0.313215	0.0930512	0.212737	0.0208997	0.0787005	0.230157	1.5247	0.0175417	0.133293	0.28808	0.161931
24	110916	Cancer (NMIBC)	m	90			1345.05		Plasma	57.201	157.049	76.753	344.059	29.688	15.216	86.674	6.669	73.245	19.148	32.329	8.272	35.037	99.797	48.044	200.219	2.709	22.448	34.364	25.714	3.175		0.364224	0.48872	2.19077	0.189037	0.096887	0.551891	0.0424645	0.466383	0.121924	0.205853	0.0526715	0.223096	0.481417	2.00626	0.0271451	0.224937	0.344339	0.257663
9	100616	Cancer (NMIBC)	f	88			3277.57		Plasma	83.406	255.521	107.269	489.767	43.784	62.214	167.572	6.094	114.206	32.187	121.225	1.496	45.503	147.189	61.12	307.749	4.407	31.488	50.817	37.209	5.284		0.326415	0.419805	1.91674	0.171352	0.243479	0.655805	0.0238493	0.446953	0.125966	0.474423	0.0058547	0.178079	0.415248	2.09084	0.0299411	0.213929	0.34525	0.252797
39	111516	Cancer (NMIBC)	m	68			2459.89		Plasma	66.207	170.458	83.233	409.68	47.36	18.135	149.07	10.147	109.882	33.541	46.357	8.833	15.991	86.849	23.885	244.722	1.926	18.009	40.504	23.592	3.069		0.388407	0.48829	2.40341	0.27784	0.10639	0.874526	0.0595279	0.644628	0.19677	0.271956	0.0518192	0.093812	0.275018	2.81779	0.0221764	0.20736	0.466373	0.271644
103	101716	Cancer (NMIBC)	m	68			158.117		Plasma	42.81	234.305	54.669	280.432	25.641	22.079	113.208	4.431	80.566	19.805	48.282	4.186	9.127	119.951	18.66	183.129	1.894	12.788	23.913	13.506	2.292		0.182711	0.233324	1.19687	0.109434	0.0942319	0.483165	0.0189112	0.343851	0.0845266	0.206065	0.0178656	0.0389535	0.155564	1.5267	0.0157898	0.10661	0.199356	0.112596
25	110916	Cancer (NMIBC)	m	82			1004.44		Plasma	53.102	215.656	66.85	338.379	40.809	25.996	108.493	4.916	85.046	22.304	48.691	7.119	10.315	109.553	20.249	224.753	1.684	14.484	29.843	18.856	3.715		0.246235	0.309984	1.56907	0.189232	0.120544	0.503084	0.0227956	0.39436	0.103424	0.225781	0.0330109	0.0478308	0.184833	2.05155	0.0153716	0.13221	0.272407	0.172118
151	100416	Cancer (NMIBC)	m	76			955.921		Plasma	88.961	268.256	97.999	471.116	32.663	33.448	167.788	8.697	121.367	33.829	78.859	6.622	31.752	141.075	47.678	295.257	2.061	25.617	60.587	30.193	5.803		0.331627	0.365319	1.75622	0.121761	0.124687	0.625477	0.0324205	0.45243	0.126107	0.293969	0.0246854	0.118365	0.337962	2.09291	0.0146093	0.181584	0.429467	0.214021
117	110516	Cancer (NMIBC)	m	69			2158.69		Plasma	71.092	215.216	87.754	440.634	45.408	26.528	159.567	8.147	109.515	31.206	72.833	5.615	26.894	118.997	46.006	271.261	1.782	22.811	35.346	30.858	4.04		0.330329	0.407748	2.0474	0.210988	0.123262	0.741427	0.037855	0.508861	0.144999	0.338418	0.0260901	0.124963	0.386615	2.27956	0.0149752	0.191694	0.297033	0.259317
136	102216	Cancer (NMIBC)	m	86			563.084		Plasma	79.065	256.022	107.025	500.42	39.438	31.257	173.979	9.199	122.87	37.282	77.358	2.322	31.665	126.805	42.068	316.757	2.06	26.15	48.623	30.599	4.366		0.308821	0.41803	1.9546	0.154041	0.122087	0.679547	0.0359305	0.47992	0.14562	0.302154	0.00906953	0.123681	0.331753	2.49799	0.0162454	0.206222	0.383447	0.241308
104	112216	Cancer (NMIBC)	m	77			3007.87		Plasma	44.765	194.754	53.543	265.576	29.056	11.194	99.464	5.268	67.448	20.583	29.219	2.656	9.506	94.22	15.633	156.062	1.783	14.904	26.225	15.363	3.159		0.229854	0.274926	1.36365	0.149193	0.0574776	0.510716	0.0270495	0.346324	0.105687	0.15003	0.0136377	0.0488103	0.16592	1.65636	0.0189238	0.158183	0.278338	0.163055
137	111516	Cancer (NMIBC)	m	84			1021.57		Plasma	76.618	181.453	89.41	474.714	48.907	34.952	160.024	8.593	119.752	33.088	80.102	7.995	36.905	114.839	56.983	304.714	2.877	23.856	76.906	25.944	2.894		0.422247	0.492745	2.61618	0.26953	0.192623	0.881903	0.0473566	0.659962	0.18235	0.441448	0.044061	0.203386	0.496199	2.6534	0.0250525	0.207734	0.669685	0.225916
143	110716	Cancer (NMIBC)	f	60			168.942		Plasma	59.746	273.659	81.708	354.362	26.303	34.264	132.063	5.047	94.056	22.256	73.642	6.072	28.859	135.855	37.172	193.563	1.383	17.165	31.823	17.821	2.078		0.218323	0.298576	1.2949	0.096116	0.125207	0.482582	0.0184427	0.343698	0.0813275	0.269101	0.0221882	0.105456	0.273615	1.42478	0.01018	0.126348	0.234242	0.131177
11	102216	Cancer (NMIBC)	f	84			1104.07		Plasma	65.893	244.373	89.507	437.265	40.004	28.697	136.588	6.564	91.289	26.104	67.24	3.763	41.472	134.084	59.828	271.135	2.288	29.497	23.169	34.374	4.221		0.269641	0.366272	1.78933	0.163701	0.117431	0.558932	0.0268606	0.373564	0.10682	0.275153	0.0153986	0.169708	0.446198	2.02213	0.0170639	0.219989	0.172795	0.256362
110	102716	Cancer (NMIBC)	m	72			503.694		Plasma	73.593	276.264	84.51	338.62	36.534	17.262	103.234	5.602	71.841	19.013	34.939	15.105	25.379	153.735	47.373	177.559	2.41	18.185	35.033	25.503	2.859		0.266386	0.305903	1.22571	0.132243	0.0624837	0.373679	0.0202777	0.260045	0.0688219	0.12647	0.054676	0.091865	0.308147	1.15497	0.0156763	0.118288	0.227879	0.165889
8	102716	Cancer (NMIBC)	m	62			1085.94		Plasma	57.264	237.386	69.905	377.294	32.739	15.282	126.151	6.197	79.519	20.456	42.201	12.252	17.824	115.573	30.91	212.194	1.553	15.892	23.209	20.501	2.538		0.241227	0.294478	1.58937	0.137915	0.0643762	0.531417	0.0261052	0.334978	0.0861719	0.177774	0.0516121	0.0750845	0.26745	1.83602	0.0134374	0.137506	0.200817	0.177386
62	110516	Cancer (NMIBC)	m	83			1202.89		Plasma	90.107	257.342	100.675	505.025	41.424	72.445	175.834	8.187	153.416	39.52	120.796	3.444	38.037	128.713	62.139	320.557	2.316	20.284	50.843	30.905	4.011		0.350145	0.391211	1.96247	0.160969	0.281513	0.68327	0.0318137	0.596156	0.15357	0.469399	0.013383	0.147807	0.482772	2.49048	0.0179935	0.157591	0.395011	0.240108
12	110916	Cancer (NMIBC)	f	72			44421.1		Plasma	42.69	161.401	56.944	289.019	35.524	16.867	95.568	7.126	87.105	19.435	40.685	4.133	19.479	93.25	25.751	187.278	1.874	15.509	20.791	21.554	2.88		0.264497	0.352811	1.79069	0.220098	0.104504	0.592115	0.0441509	0.539681	0.120414	0.252074	0.025607	0.120687	0.27615	2.00834	0.0200965	0.166316	0.22296	0.231142
54	100316	Cancer (NMIBC)	m	75			4543.94		Plasma	100.585	284.987	114.661	591.59	37.011	59.496	230.969	12.098	169.44	46.465	132.669	3.346	39.164	133.325	59.43	378.229	3.629	32.102	88.819	34.734	3.733		0.352946	0.402338	2.07585	0.129869	0.208767	0.810455	0.0424511	0.594553	0.163043	0.465526	0.0117409	0.137424	0.445753	2.83689	0.0272192	0.24078	0.666184	0.260521
65	100416	Cancer (NMIBC)	m	68			1917.04		Plasma	99.592	345.034	117.609	620.708	59.788	26.879	215.163	12.428	137.536	44.931	73.505	8.645	31.011	156.27	48.452	368.899	2.558	32.972	90.802	32.106	4.51		0.288644	0.340862	1.79898	0.173281	0.0779025	0.623599	0.0360196	0.398616	0.130222	0.213037	0.0250555	0.0898781	0.310053	2.36065	0.0163691	0.210994	0.581058	0.205452
92	101716	Cancer (NMIBC)	m	83			301.978		Plasma	72.672	205.357	89.914	360.737	34.673	25.503	119.45	5.208	74.135	20.966	56.282	5.542	33.759	109.569	44.031	181.09	2.172	17.17	23.817	21.092	2.019		0.353881	0.437842	1.75663	0.168843	0.124189	0.58167	0.0253607	0.361005	0.102095	0.274069	0.0269871	0.164392	0.401856	1.65275	0.0198231	0.156705	0.21737	0.1925
83	100316	Cancer (NMIBC)	f	47			1626.93		Plasma	86.436	282.294	116.07	528.799	42.067	48.296	187.207	4.741	117.01	36.377	95.008	14.209	33.262	133.09	42.929	307.687	1.926	29.177	29.763	30.553	3.623		0.306191	0.411167	1.87322	0.149018	0.171084	0.663163	0.0167945	0.414497	0.128862	0.336557	0.050334	0.117828	0.322556	2.31187	0.0144714	0.219228	0.223631	0.229566
87	100416	Cancer (NMIBC)	m	68			1696.79		Plasma	99.592	345.034	117.609	620.708	59.788	26.879	215.163	12.428	137.536	44.931	73.505	8.645	31.011	156.27	48.452	368.899	2.558	32.972	90.802	32.106	4.51		0.288644	0.340862	1.79898	0.173281	0.0779025	0.623599	0.0360196	0.398616	0.130222	0.213037	0.0250555	0.0898781	0.310053	2.36065	0.0163691	0.210994	0.581058	0.205452
142	110916	Cancer (NMIBC)	m	67			1516.33		Plasma	83.502	328.976	96.905	511.024	37.457	19.963	143.214	6.641	103.034	23.786	54.329	10.95	33.169	149.532	54.303	270.49	2.224	21.141	41.313	26.53	3.165		0.253824	0.294566	1.55338	0.113859	0.0606822	0.435333	0.0201869	0.313196	0.0723031	0.165146	0.0332851	0.100825	0.363153	1.80891	0.0148731	0.141381	0.276282	0.17742
148	102716	Cancer (NMIBC)	m	82			2533.73		Plasma	98.526	234.347	121.235	597.788	56.231	21.507	154.818	7.493	101.278	28.27	61.219	15.613	52.546	120.882	87.555	295.032	2.24	25.253	22.385	45.342	3.257		0.420428	0.517331	2.55087	0.239948	0.0917742	0.660636	0.031974	0.432171	0.120633	0.261232	0.0666234	0.224223	0.724301	2.44066	0.0185305	0.208906	0.185181	0.375093
70	101916	Cancer (NMIBC)	m	77			2430.84		Plasma	76.373	211.539	85.656	384.685	35.362	37.367	125.224	4.822	84.885	17.752	71.852	9.06	29.259	116.044	45.189	224.912	2.011	14.859	23.091	25.657	2.854		0.361035	0.404918	1.81851	0.167165	0.176644	0.591966	0.0227949	0.401274	0.0839183	0.339663	0.042829	0.138315	0.389413	1.93816	0.0173296	0.128046	0.198985	0.221097
30	100416	Cancer (NMIBC)	m	72			108.906		Plasma	71.072	288.311	84.638	313.844	34.771	23.922	113.198	7.005	74.003	20.44	57.335	5.707	25.18	138.951	45.368	180.346	1.936	19.461	37.941	27.116	4.205		0.246512	0.293565	1.08856	0.120602	0.0829729	0.392625	0.0242967	0.256678	0.0708957	0.198865	0.0197946	0.0873362	0.326504	1.29791	0.013933	0.140057	0.273053	0.195148
57	101916	Cancer (NMIBC)	m	72			7626.92		Plasma	86.877	202.462	98.06	439.5	62.433	21.235	144.02	9.374	97.051	24.666	52.368	7.838	29.481	116.877	40.548	258.449	2.199	22.345	42.28	22.244	3.109		0.429103	0.484338	2.17078	0.308369	0.104884	0.711343	0.0463	0.479354	0.12183	0.258656	0.0387134	0.145613	0.346929	2.21129	0.0188147	0.191184	0.361748	0.19032
95	112316	Cancer (NMIBC)	m	76			6819.84		Plasma	71.91	208.276	86.254	484.62	42.166	58.941	182.915	7.056	135.607	29.952	112.733	7.555	26.678	107.328	29.932	282.143	1.461	20.559	46.755	23.457	4.414		0.345263	0.414133	2.32682	0.202453	0.282995	0.878234	0.0338781	0.651093	0.143809	0.541267	0.036274	0.12809	0.278883	2.62879	0.0136125	0.191553	0.435627	0.218554
47	110916	Cancer (NMIBC)	m	75			6631.24		Plasma	77.198	165.281	92.09	452.339	27.356	12.303	128.868	5.534	94.643	24.778	44.919	8.09	32.192	105.976	51.989	276.585	2.725	19.857	56.371	29.419	3.714		0.467071	0.557172	2.73679	0.165512	0.0744369	0.77969	0.0334824	0.572619	0.149914	0.271774	0.0489469	0.194771	0.490573	2.60988	0.0257134	0.187373	0.531922	0.277601
89	110716	Cancer (NMIBC)	m	73			2810.8		Plasma	79.894	205.762	87.28	364.279	32.626	16.533	120.172	5.186	79.974	24.865	38.699	7.053	23.12	111.538	42.07	184.095	2.494	18.785	50.083	23.154	3.3		0.388284	0.424179	1.77039	0.158562	0.0803501	0.584034	0.0252039	0.388672	0.120843	0.188077	0.0342775	0.112363	0.377181	1.65051	0.0223601	0.168418	0.449022	0.207588
7	101016	Cancer (NMIBC)	m	79			1502.05		Plasma	82.312	252.579	97.615	479.453	34.125	41.048	162.559	6.099	107.172	29.828	91.35	5.547	48.264	124.934	51.185	280.576	2.441	21.671	33.645	29.714	3.707		0.325886	0.386473	1.89823	0.135106	0.162515	0.643597	0.0241469	0.424311	0.118094	0.361669	0.0219614	0.191085	0.409696	2.24579	0.0195383	0.17346	0.269302	0.237838
16	110516	Cancer (NMIBC)	m	84			226.847		Plasma	68.214	213.976	85.864	353.077	39.462	61.342	120.558	9.252	80.423	21.062	83.911	2.084	37.024	123.52	43.39	212.958	2.211	24.198	34.838	26.65	3.976		0.318793	0.401279	1.65008	0.184423	0.286677	0.563418	0.0432385	0.375851	0.0984316	0.392151	0.00973941	0.173029	0.351279	1.72408	0.0178999	0.195903	0.282043	0.215755
79	110516	Cancer (NMIBC)	m	87			1529.01		Plasma	80.577	230.01	93.479	444.484	36.22	57.997	149.111	7.177	113.834	32.368	96.875	4.653	53.977	124.834	64.357	278.788	2.132	20.698	38.475	28.847	3.774		0.35032	0.406413	1.93246	0.157471	0.25215	0.648281	0.031203	0.494909	0.140724	0.421177	0.0202296	0.234672	0.515541	2.23327	0.0170787	0.165804	0.308209	0.231083
114	102216	Cancer (NMIBC)	m	79			1674.55		Plasma	52.064	207.966	85.841	375.941	46.449	24.564	125.634	5.84	90.778	25.498	59.971	4.779	25.888	117.327	37.531	232.885	1.778	22.805	26.473	25.069	3.706		0.250349	0.412765	1.8077	0.223349	0.118115	0.604108	0.0280815	0.436504	0.122607	0.288369	0.0229797	0.124482	0.319884	1.98492	0.0151542	0.194371	0.225634	0.213668
131	100316	Cancer (NMIBC)	m	73			909.427		Plasma	79.457	221.935	82.891	357.567	40.852	49.679	130.669	6.965	84.182	22.825	78.308	9.79	32.446	129.399	44.741	202.718	2.972	21.586	49.985	22.921	3.441		0.358019	0.373492	1.61113	0.184072	0.223845	0.588771	0.0313831	0.379309	0.102845	0.352842	0.044112	0.146196	0.34576	1.56661	0.0229677	0.166817	0.386286	0.177134
150	111716	Cancer (NMIBC)	m	88			3502.96		Plasma	75.92	199.073	88.204	360.398	28.035	43.425	112.11	7.645	89.417	23.159	75.858	6.363	43.829	110.641	56.948	205.342	2.804	19.456	35.424	27.093	2.701		0.381368	0.443074	1.81038	0.140828	0.218136	0.56316	0.038403	0.449167	0.116334	0.381056	0.0319631	0.220165	0.51471	1.85593	0.0253432	0.175848	0.320171	0.244873
17	102716	Cancer (NMIBC)	m	74			4748.15		Plasma	54.266	239.258	82.492	406.371	29.928	31.022	144.106	6.5	103.94	24.95	63.193	9.031	20.73	127.206	31.372	254.292	2.14	19.355	24.443	22.073	2.967		0.22681	0.344783	1.69846	0.125087	0.129659	0.602304	0.0271673	0.434426	0.104281	0.264121	0.0377459	0.0866429	0.246624	1.99906	0.0168231	0.152155	0.192153	0.173522
26	112316	Cancer (NMIBC)	m	75			2445.06		Plasma	68.514	270.197	83.814	359.171	32.739	42.173	119.399	9.747	97.733	21.336	80.859	0.574	34.168	129.346	45.534	207.194	1.752	20.022	35.447	25.454	3.074		0.253571	0.310196	1.32929	0.121167	0.156082	0.441896	0.0360737	0.36171	0.0789646	0.299259	0.00212438	0.126456	0.352033	1.60186	0.0135451	0.154794	0.274048	0.19679
50	110116	Cancer (MIBC)	f	84			1116.31		Plasma	55.718	181.93	89.454	482.757	32.658	22.417	143.921	5.455	85.169	22.373	57.87	10.826	38.004	104.861	52.015	267.814	1.525	21.802	16.886	27.089	2.891		0.306261	0.491695	2.65353	0.179509	0.123218	0.791079	0.0299841	0.468142	0.122976	0.318089	0.0595064	0.208894	0.496038	2.55399	0.0145431	0.207913	0.161032	0.258332
14	101716	Cancer (MIBC)	m	69			420.062		Plasma	124.806	230.292	121.708	591.241	42.666	53.491	222.925	14.351	187.982	48.323	108.711	0.699	36.691	126.618	62.412	380.939	4.15	31.238	110.267	42.28	5.34		0.541947	0.528494	2.56735	0.185269	0.232275	0.96801	0.0623165	0.816277	0.209834	0.472057	0.00303528	0.159324	0.492916	3.00857	0.0327758	0.246711	0.870864	0.333918
51	110716	Cancer (MIBC)	m	87			3539.34		Plasma	80.876	213.557	101.414	486.473	40.741	24.137	154.87	7.615	110.778	32.386	67.765	10.03	36.732	115.859	58.219	261.737	2.521	18.48	35.018	29.654	2.848		0.378709	0.47488	2.27795	0.190773	0.113024	0.725193	0.0356579	0.518728	0.15165	0.317316	0.0469664	0.172001	0.502499	2.2591	0.0217592	0.159504	0.302247	0.255949
49	110916	Cancer (MIBC)	m	68			3479.89		Plasma	59.964	151.725	72.882	379.918	31.511	20.602	113.334	7.794	84.324	20.549	48.034	6.345	25.908	102.096	31.376	231.063	1.958	20.105	45.815	28.162	4.536		0.395215	0.480356	2.50399	0.207685	0.135785	0.74697	0.0513693	0.555769	0.135436	0.316586	0.0418191	0.170756	0.307319	2.26319	0.019178	0.196923	0.448744	0.275838
97	110916	Cancer (MIBC)	m	88			7314.46		Plasma	48.276	154.867	64.43	267.952	20.904	23.508	82.296	5.069	66.344	15.116	42.748	3.561	28.808	98.898	35.699	173.527	1.347	22.145	26.756	20.127	2.807		0.311726	0.416034	1.73021	0.13498	0.151795	0.531398	0.0327313	0.428393	0.0976063	0.27603	0.0229939	0.186018	0.360968	1.75461	0.0136201	0.223918	0.270541	0.203513
63	110916	Cancer (MIBC)	m	67			2666.75		Plasma	76.954	233.869	85.732	413.56	39.345	17.762	102.319	8.475	69.183	18.659	42.282	7.073	29.851	126.639	49.789	223.376	2.292	21.383	44.283	29.535	3.729		0.329047	0.366581	1.76834	0.168235	0.0759485	0.437506	0.0362382	0.295819	0.079784	0.180794	0.0302434	0.12764	0.393157	1.76388	0.0180987	0.16885	0.349679	0.233222
74	102216	Cancer (MIBC)	m	65			2695.73		Plasma	79.561	242.73	86.398	389.1	49.078	26.016	126.3	7.751	88.6	24.925	54.808	6.86	20.732	130.173	34.64	224.573	2.563	20.576	50.158	23.714	4.056		0.327776	0.355943	1.60302	0.202192	0.107181	0.520331	0.0319326	0.365015	0.102686	0.225798	0.0282619	0.0854118	0.266107	1.72519	0.0196892	0.158067	0.385318	0.182173
108	112216	Cancer (MIBC)	m	75			397.998		Plasma	68.089	214.225	81.315	333.843	30.238	55.629	122.408	12.181	90.762	20.851	88.27	1.029	31.703	98.217	29.352	170.954	2.434	17.905	45.358	22.907	2.539		0.317839	0.379578	1.55838	0.141151	0.259676	0.571399	0.0568608	0.423676	0.0973322	0.412043	0.00480336	0.147989	0.298848	1.74057	0.0247819	0.1823	0.461814	0.233228
20	101916	Cancer (MIBC)	m	82			11750.8		Plasma	96.959	217.589	102.367	460.419	56.316	25.293	138.892	9.158	81.234	24.121	58.323	9.483	34.665	125.444	52.769	244.989	3.058	23.899	44.754	27.316	3.462		0.445606	0.47046	2.116	0.258818	0.116242	0.638323	0.0420885	0.373337	0.110856	0.268042	0.0435822	0.159314	0.420658	1.95298	0.0243774	0.190515	0.356765	0.217755
21	102216	Cancer (MIBC)					1419.51		Plasma	66.612	240.696	82.124	334.06	82.661	22.044	115.52	9.987	66.596	19.719	52.746	4.492	24.023	118.087	37.895	187.552	1.441	23.771	34.9	26.104	4.138		0.276747	0.341194	1.38789	0.343425	0.0915844	0.479942	0.0414922	0.276681	0.0819249	0.219139	0.0186625	0.0998064	0.320907	1.58825	0.0122029	0.201301	0.295545	0.221057
132	100616	Cancer (MIBC)	m	70			1525.17		Plasma	90.389	339.538	115.129	762.442	72.311	36.154	271.011	16.582	155.746	52.009	110.613	1.484	35.378	158.265	43.066	444.993	5.295	32.559	62.175	43.502	6.288		0.266212	0.339075	2.24553	0.212969	0.10648	0.798176	0.0488369	0.4587	0.153176	0.325775	0.00437064	0.104195	0.272113	2.8117	0.0334565	0.205725	0.392854	0.274868
23	101916	Cancer (MIBC)	m	71			582.565		Plasma	81.152	246.079	86.064	348.07	50.627	21.365	111.31	6.415	77.475	19.366	45.029	7.429	22.01	135.244	32.354	201.181	1.933	18.873	37.348	20.556	3.393		0.32978	0.349741	1.41446	0.205735	0.0868217	0.452334	0.0260689	0.314838	0.0786983	0.182986	0.0301895	0.0894428	0.239227	1.48754	0.0142927	0.139548	0.276153	0.151992
										Fucose	Heavy Glucose	t-Gal	2-Man	4-Glc	3-Gal	6-Gal	3,4-Gal	2,4-Man	2,6-Man	3,6-Man	3,6-Gal	3,4,6-Man	Heavy GlcNAc	t-GlcNAc	4-GlcNAc	3-GlcNAc	3-GalNAc	3,4-GlcNAc	4,6-GlcNAc	3,6-GalNAc
	100316	QC							Plasma	106.904	392.003	130.784	525.252	38.179	39.606	171.886	10.991	111.753	35.919	89.623	11.9	47.611	161.985	52.944	277.023	2.956	23.502	51.326	40.147	2.807		0.272712	0.33363	1.33992	0.0973947	0.101035	0.438481	0.0280381	0.285082	0.0916294	0.228628	0.0303569	0.121456	0.326845	1.71018	0.0182486	0.145088	0.316856	0.247844
	100416	QC							Plasma	88.981	269.171	107.069	410.59	36.16	24.74	139.088	10.527	91.055	31.688	65.524	5.698	39.576	129.691	42.951	218.082	2.084	20.948	47.217	33.445	2.767		0.330574	0.397773	1.52539	0.134338	0.0919118	0.516727	0.039109	0.338279	0.117724	0.243429	0.0211687	0.147029	0.331179	1.68155	0.016069	0.161522	0.364073	0.257882
	101016	QC							Plasma	92.449	242.563	103.77	376.205	31.305	32.141	121.769	6.918	84.556	23.438	66.682	4.914	37.024	99.726	37.059	192.732	1.711	14.847	33.633	22.466	2.165		0.381134	0.427806	1.55096	0.129059	0.132506	0.50201	0.0285204	0.348594	0.0966264	0.274906	0.0202587	0.152637	0.371608	1.93262	0.017157	0.148878	0.337254	0.225277
	101716	QC							Plasma	78.411	214.24	93.125	320.892	30.858	29.504	106.993	8.016	74.885	22.05	61.236	5.185	33.773	103.635	33.414	167.733	2.067	13.978	30.023	20.698	1.658		0.365996	0.434676	1.49782	0.144035	0.137715	0.499407	0.037416	0.349538	0.102922	0.285829	0.0242018	0.157641	0.32242	1.6185	0.019945	0.134877	0.289699	0.19972
	101916	QC							Plasma	86.493	240.376	101.359	370.342	27.636	38.091	111.828	7.756	84.698	21.216	70.847	1.699	38.575	123.39	40.671	219.839	1.72	16.047	33.798	22.606	2.252		0.359824	0.421669	1.54068	0.11497	0.158464	0.465221	0.0322661	0.352356	0.0882617	0.294734	0.00706809	0.160478	0.329613	1.78166	0.0139395	0.130051	0.273912	0.183208
	102216	QC							Plasma	78.075	214.96	97.828	383.701	37.494	33.191	121.572	8.708	86.459	27.773	66.182	4.499	40.958	108.362	38.625	204.113	2.118	20.75	44.811	32.364	2.845		0.363207	0.455099	1.78499	0.174423	0.154405	0.565556	0.0405099	0.40221	0.129201	0.307881	0.0209295	0.190538	0.356444	1.88362	0.0195456	0.191488	0.413531	0.298666
	102616	QC							Plasma	87.115	310.076	125.8	502.419	30.271	20.944	139.736	8.245	95.255	27.996	62.048	0.799	39.93	155.953	51.966	317.581	3.966	19.913	50.374	29.112	3.016		0.280947	0.405707	1.62031	0.0976245	0.0675447	0.450651	0.0265903	0.307199	0.0902875	0.200106	0.00257679	0.128775	0.333216	2.03639	0.0254307	0.127686	0.323008	0.186672
	102716	QC							Plasma	77.352	231.208	110.333	432.482	36.16	24.482	125.375	9.639	94.729	27.148	55.729	1.53	35.713	109.497	43.775	238.344	2.785	18.107	42.16	31.902	2.512		0.334556	0.477202	1.87053	0.156396	0.105887	0.542261	0.0416897	0.409713	0.117418	0.241034	0.00661742	0.154463	0.399783	2.17672	0.0254345	0.165365	0.385033	0.29135
	110116	QC							Plasma	83.446	198.573	109.147	431.778	30.549	23.216	116.123	7.906	84.034	23.09	53.928	8.671	36.861	96.4	37.483	215.248	1.946	17.492	40.163	27.887	2.305		0.420228	0.549657	2.1744	0.153843	0.116914	0.584787	0.0398141	0.423189	0.11628	0.271578	0.0436666	0.185629	0.388828	2.23286	0.0201867	0.181452	0.416629	0.289284
	110516	QC							Plasma	90.878	214.648	103.986	411.586	27.93	42.831	121.921	9.882	96.568	27.151	78.46	4.457	40.625	100.711	39.9	216.338	1.624	16.51	38.549	27.102	2.241		0.423382	0.484449	1.91749	0.13012	0.199541	0.568004	0.0460382	0.44989	0.126491	0.365529	0.0207642	0.189263	0.396183	2.14811	0.0161253	0.163934	0.382769	0.269107
	110716	QC							Plasma	72.761	188.026	94.97	356.807	28.059	20.825	119.065	8.211	82.676	24.82	52.284	7.689	32.479	94.875	35.262	183.349	2.078	15.739	36.251	25.431	2.039		0.386973	0.50509	1.89765	0.149229	0.110756	0.633237	0.0436695	0.439705	0.132003	0.278068	0.0408933	0.172737	0.371668	1.93253	0.0219025	0.165892	0.382092	0.268047
	110916	QC							Plasma	65.135	154.191	85.824	323.357	22.959	12.542	85.967	4.952	69.566	18.857	31.418	7.583	23.514	85.116	30.407	178.359	2.193	13.961	30.438	20.712	1.682		0.422431	0.556608	2.09712	0.1489	0.0813407	0.557536	0.032116	0.451168	0.122296	0.20376	0.0491793	0.152499	0.357242	2.09548	0.0257648	0.164023	0.357606	0.243339
	111516	QC							Plasma	48.574	209.573	64.221	300.922	23.333	13.352	100.11	4.258	77.054	16.936	32.596	8.382	12.649	113.422	19.421	158.782	1.734	12.311	29.746	11.172	1.631		0.231776	0.306437	1.43588	0.111336	0.0637105	0.477686	0.0203175	0.367671	0.0808119	0.155535	0.0399956	0.0603561	0.171228	1.39992	0.015288	0.108542	0.26226	0.0984994
	111716	QC							Plasma	60.571	170.921	83.116	316.69	25.261	20.007	92.857	9.699	78.85	22.288	49.913	5.308	32.377	90.259	30.035	162.147	1.522	12.153	29.215	22.302	1.635		0.35438	0.486283	1.85284	0.147793	0.117054	0.543274	0.0567455	0.461324	0.130399	0.292024	0.0310553	0.189427	0.332765	1.79646	0.0168626	0.134646	0.32368	0.247089
	112216	QC							Plasma	71.966	163.326	93.479	315.519	23.95	40.14	104.483	9.052	82.076	19.778	69.791	2.839	32.958	76.553	29.263	158.914	1.694	12.988	32.186	22.454	1.808		0.440628	0.572346	1.93184	0.146639	0.245766	0.639721	0.0554229	0.502529	0.121095	0.427311	0.0173824	0.201793	0.382258	2.07587	0.0221285	0.16966	0.420441	0.293313
	112316	QC							Plasma	67.27	236.489	84.4	301.393	24.144	36.279	95.688	8.968	77.527	18.323	65.819	5.39	32.875	109.496	28.925	152.699	1.339	13.949	32.358	22.199	2.003		0.284453	0.356888	1.27445	0.102094	0.153407	0.404619	0.0379214	0.327825	0.0774793	0.278317	0.0227918	0.139013	0.264165	1.39456	0.0122288	0.127393	0.295518	0.202738
	100616	QC							Plasma	81.466	268.798	111.504	445.416	39.928	59.889	153.833	15.458	115.731	36.763	105.769	4.509	56.117	135.564	46.803	233.164	3.169	24.32	57.389	42.817	3.983		0.303075	0.414825	1.65707	0.148543	0.222803	0.5723	0.0575079	0.43055	0.136768	0.393489	0.0167747	0.20877	0.345247	1.71996	0.0233764	0.179399	0.423335	0.315843
									Highlighted if < 20%																							17.2565	17.0488	15.3162	16.8683	38.9647	12.58	27.454	15.7256	17.5608	24.7614	54.4474	22.5649	16.191	13.6906	21.4397	15.0201	15.1339	22.709
[truncated: 20 more columns]
